# Supplementary material for: Development and validation of a prediction model for unemployment and work disability among 55 950 Dutch workers
Source: Eur J Public Health. 2022 May 25;32(4):578–85. doi: 10.1093/eurpub/ckac045 (PMC9341844; doi:10.1093/eurpub/ckac045)
Supplement: ckac045_Supplementary_Data [file ckac045_supplementary_data.zip]

Archive with 2 entries (2 files):
- ejph-2021-06-om-0740-File003.docx
- Supplementary Files EJPH - revised - 19052022.docx
